# Supplementary material for: Elevated vesicular Zn2+ in dorsal root ganglion neurons expressing the transporter TMEM163 causes age-associated itchy skin in mice
Source: PLoS Biol. 2024 Nov 27;22(11):e3002888. doi: 10.1371/journal.pbio.3002888 (PMC11602076; doi:10.1371/journal.pbio.3002888)
Supplement: S1 Data — (XLSX) [file pbio.3002888.s013.xlsx]

## Sheet: Fig1 C
	Panal Fig1C Raw data
	Zinc intensity in Young and aged mice																											Panal Fig1C statistical data
		6-8w	Area (um2)	intensity									2 years old	Area (um2)	intensity
		image 1	31113.9	61478.8	1.97593	1.01566							image 1	23360.4	95169.6	4.07398	2.0941											Table Analyzed	Average intensity of young and aged mice DRG
		image 2	37051.2	77495.6	2.09158	1.07511							image 2	22004	62164.9	2.82516	1.45219
		image 3	25049.7	53158.1	2.1221	1.0908							image 3	19860.7	69901.6	3.5196	1.80914											Column B	Aged
		image 4	35950.8	60901.5	1.69403	0.870761							image 4	18565.3	55844.4	3.008	1.54617											vs.	vs.
		image 5	28890	58225.6	2.01543	1.03597							image 5	10220.8	36738.4	3.59448	1.84763											Column A	Young
		image 6	20086.5	35626.7	1.77366	0.911696							image 6	26766.4	72753.9	2.71811	1.39716
					1.94546								image 7															Unpaired t test
													image 8															P value	0.0001
													image 9															P value summary	***
													image 10															Significantly different (P < 0.05)?	Yes
	6-8W												2 years old															One- or two-tailed P value?	Two-tailed
	Image 1		Image 2		Image 3		Image 4		Image 5		Image 6		image 1		image 2		image 3		image 4		image 5		image 6		image 7			t, df	t=5.946, df=10
	Area (um2)	intensity	Area (um2)	intensity	Area (um2)	intensity	Area (um2)	intensity	Area (um2)	intensity	Area (um2)	intensity	Area (um2)	intensity	Area (um2)	intensity	Area (um2)	intensity	Area (um2)	intensity	Area (um2)	intensity	Area (um2)	intensity	Area (um2)	intensity
	1270.79	1001.26	1110.68	2623.13	1010.59	2386.74	1988.27	4695.76	1155.79	2729.67	1248.78	587.541	538.789	1272.47	911.469	2152.64	562.989	1329.63	904.306	2135.72	93.0816	219.833	1405.73	3319.95				How big is the difference?
	446.635	1054.83	710.512	1678.04	972.453	2296.67	1061.9	2507.91	510.136	1204.8	810.797	1914.45	682.247	1611.28	508.394	2200.69	703.93	1662.49	854.357	3017.76	599.731	2416.3	2084.88	4923.92				Mean of column A	1
	1185.41	2799.62	1286.28	3037.84	1365.65	3225.3	1523.83	3598.86	1666.51	1935.84	354.288	836.732	3.0976	7.31569	3358.19	7930.24	477.031	1126.62	976.712	3306.73	526.752	1244.05	1074.29	2536.75				Mean of column B	1.691
	964.515	2277.92	1431.87	3381.68	664.629	1569.67	1106.62	2613.53	493.099	1164.57	937.218	2212.55	1045.63	3469.5	717.482	1694.5	262.135	619.09	359.902	2849.99	440.409	1040.13	1231.88	2909.36				Difference between means (B - A) ± SEM	0.6911 ± 0.1162
	1185.41	2799.62	6266.25	14794.7	1185.41	2799.62	1589.46	3753.86	500.456	1181.94	1174.38	2773.56	1121.72	2649.19	23.6192	1255.78	1554.8	3671.73	1076.42	2542.2	296.928	2701.26	894.626	3112.86				95% confidence interval	0.4321 to 0.9500
	2246.15	5304.79	1239.43	2927.19	856.487	2022.79	888.624	2098.69	2286.61	5399.5	825.898	1950.55	1128.88	2666.11	1702.13	4019.97	632.298	1493.32	911.856	2153.56	610.272	2441.3	1059.96	2503.34				R squared (eta squared)	0.7795
	666.565	1574.24	4066.18	3601.22	1241.56	2932.22	903.338	2133.44	1722.65	4067.67	520.591	1229.49	1281.63	4026.87	1010.01	2385.37	3523.13	8318.97	1196.64	2825.85	541.382	1278.6	1017.95	2404.12
	718.063	1695.87	1889.34	2462.11	1102.75	2604.39	1967.36	1645.94	379.262	895.715	1200.51	2833.59	763.171	1802.4	1128.88	2666.11	1677.35	23961.4	743.811	2756.68	197.626	2466.74	1655.81	6271.42				F test to compare variances
	1427.8	3372.08	761.042	1797.37	1164.7	2750.37	411.013	970.701	705.479	1666.15	907.403	2142.59	1058.22	2499.22	69.8896	3165.06	353.32	834.446	1695.36	4003.97	613.613	2449.19	536.466	3266.99				F, DFn, Dfd	9.150, 5, 5
	712.642	1683.07	2505.57	3916.73	1189.48	2808.82	796.471	1881.05	1734.27	1095.1	1271.04	640.123	356.418	4841.76	1676.58	3959.62	589.899	1393.18	887.075	3095.03	715.737	1690.38	2175.68	5137.71				P value	0.0297
	946.317	2234.94	885.139	2090.46	835.771	1972.95	1338.16	1160.38	699.283	1651.52	1221.23	2884.21	352.159	3831.7	494.067	2166.85	548.663	1295.79	1356.75	3204.27	514.541	2215.2	1579.97	3731.46				P value summary	*
	2241.5	5293.36	1123.46	2652.94	1318.8	3114.66	994.717	2349.25	907.984	2144.41	1770.33	1819.32	1229.55	32903.9	1779.57	4202.86	534.143	1261.5	1228.2	2900.67	472.781	2116.58	1456.91	4621.12				Significantly different (P < 0.05)?	Yes
	755.04	1783.2	330.475	780.493	471.803	1114.27	1164.89	2751.16	1307.96	3089.05	1810.02	1913.05	443.151	2046.6	1701.55	4017.79	1098.1	2592.61	2913.68	6880.21	456.538	2078.22	912.824	2155.84
	993.943	1347.42	920.181	2173.22	539.563	1274.3	3158.97	2458.88	1259.56	2974.74	493.874	1166.39	647.592	1529.44	722.128	1705.47	350.997	1828.96	1867.85	4411.03	802.31	1894.84	2347.21	5543.15				Data analyzed
	825.511	1949.63	2241.5	5293.82	469.674	1109.24	2067.07	1881.41	441.408	1042.49	913.018	2156.3	1425.67	3367.05	1842.1	4349.69	317.117	1748.94	338.026	3798.32	623.865	2473.4	418.757	1988.99				Sample size, column A	6
	799.375	1887.9	696.573	1645.12	171.336	404.649	1829.33	1320.37	1316.09	1108.25	592.997	1400.5	1421.02	3356.07	616.616	3456.28	708.963	1673.64	529.883	3251.44	752.313	2776.76	3494.09	8251.31				Sample size, column B	6
	3404.26	5037.96	934.507	2207.05	796.471	1881.05	1537.77	3631.78	1193.93	1819.74	515.75	1218.06	949.027	2241.34	1200.13	2834.37	215.09	507.983	724.451	2710.96	934.099	2205.9	1375.53	3248.62
	965.483	2280.21	1072.74	2533.51	628.038	1483.26	1299.06	3068.02	1617.34	3819.25	421.274	994.934	1402.44	3312.18	1847.91	4364.27	128.357	1303.14					416.434	1983.5
	404.43	955.155	856.099	2021.87	360.29	850.906	2080.62	1913.42	1224.52	2891.98	1531.96	3618.07	1104.88	2609.41	693.282	3637.34	1599.14	3776.72			127.296	900.639	567.442	1340.14
	440.634	1040.66	520.591	1229.49	321.763	759.917	657.466	1552.76	1170.31	2763.96	1565.12	1334.66	630.749	1489.66			416.434	983.503			427.104	1008.7	449.346	2061.23
	1519.76	1589.26	606.355	1432.05	2512.54	1933.09	2309.45	1453.44	893.658	2109.68			992.394	2343.13			427.469	1009.57			474.394	1120.39	610.615	1442.11
	992.007	2342.85	1245.62	2941.82	860.359	2031.93	660.951	1560.98	255.746	604.002			1177.09	2779.96			338.413	799.239
	1640.18	1873.66	791.631	1869.62	313.245	739.799	1110.49	2622.68	677.407	1599.85			1709.88	4037.63			874.104	2064.07
	1611.53	3805.99	732.195	1729.25	706.64	1668.89	257.488	608.117	728.13	1719.64			1120.36	2645.99			1966.78	4645.01
	2749.89	4493.28	1021.24	2411.52	423.597	1000.42	1037.5	2450.3	1053.18	2487.34			774.594	1829.38
			1805.71	4263.38	659.595	1557.79	439.859	1038.83	1545.32	1648.7
					453.798	1071.75	1246.2	1943.19	613.712	1449.42
					1228.2	1900.67	523.882	1236.83	830.157	1960.61
					1224.52	1891.98
	31113.9	61478.8	37051.2	77495.6	25049.7	53158.1	35950.8	60901.5	28890	58225.6	20086.5	35626.7	23360.4	95169.6	22004	62164.9	19860.7	69901.6	18565.3	55844.4	10220.8	36738.4	26766.4	72753.9
		1.97593		2.09158		2.1221		1.69403		2.01543		1.77366		4.07398		2.82516		3.5196		3.008		3.59448		2.71811

## Sheet: Fig1 D
									Panal Fig1D Raw data
Totaol neurons
200	400	600	800	1000	1200	1400	1600	1800	锌离子富集神经元面积	image 3	image4	image5	image6	image 7	image8	image 12	image15	image 17		200	400	600	800	1000	1200	1400	1600	1800	>1800	Zinc	200	400	600	800	1000	1200	1400	1600	1800	>1800
20.9774	205.452	400.679	611.402	811.161	1012.61	1209.31	1474.22	1682.41		89.1648	193.766	89.792	94.464	85.7088	109.555	233.165	227.405	129.312		89.1648	276.71	420.954	620.813	804.307	1004.83	1299.57	1470.87	1708.36	3965.76		32	47	69	38	22	9	3	3	2	3	228
23.1911	205.557	421.024	627.214	815.167	1019.14	1218.38	1529.14	1726.89		102.47	229.133	114.392	97.056	102.067	113.587	262.195	227.923	156.154		102.47	288.691	456.147	629.357	806.899	1115.42	1299.97	1489.94	1667.87	1928.68
23.8236	210.723	425.029	634.171	837.093	1050.87	1221.54	1542.21	1707.6		105.638	236.333	125.102	109.555	129.485	117.562	299.174	298.138	159.84		105.638	310.694	522.042	715.622	952.033	1150.73	1369.33	1461.73		2747.29		14.0351	20.614	30.2632	16.6667	9.64912	3.94737	1.31579	1.31579	0.877193	1.31579
25.8264	221.791	425.557	645.661	841.204	1138.89	1231.34	1580.16	1793.83		116.64	286.157	162.254	115.891	144.576	132.653	336.154	353.722	166.234		116.64	311.386	540.819	767.405	953.999	1049.88
29.7268	231.384	425.662	660.314	845.632	1146.59	1319.26	1585.32	1632.65		117.216	286.387	162.772	118.022	181.843	143.194	346.694	358.227	207.533		117.216	229.133	541.51	616.205	864.922	1050.8
35.63	237.076	425.767	668.22	872.828	1149.86	1359	1383.14	1666.07		136.339	323.366	196.947	152.179	183.456	163.872	367.546	370.771	211.622		136.339	236.333	548.883	632.621	873.043	1161.56
35.7354	240.66	425.873	671.698	884.108	1184.12	1371.33	1392.52	1764.63		143.942	406.195	282.097	153.274	191.578	201.542	370.042	400.051	246.528		143.942	286.157	406.195	645.04	881.856	1043.54						200	400	600	800	1000	1200	1400	1600	1800	>1800
37.7382	254.575	438.101	671.909	886.638	1196.45	1238.4	1591.33	1625.06		156.902	430.272	296.956	159.667	249.12	213.581	390.029	423.59	264.326		156.902	286.387	430.272	694.205	814.381	1050.8						156	363	356	227	151	94	50	19	18	5
37.7382	261.111	441.474	685.613	897.812	1034.32	1242.73	1424.78	1733.53		157.766	451.411	342.943	163.411	252.634	277.747	407.232	428.832	494.221		157.766	323.366	451.411	736.145	814.464	1161.56					Percentage	10.5619	24.5768	24.1029	15.369	10.2234	6.36425	3.38524	1.28639	1.21869	0.338524
41.2169	265.116	449.169	695.944	904.347	1045.18	1248.95	1466.41	1603.56		174.182	458.266	348.934	176.832	270.835	303.84	424.915	445.709	607.814		174.182	282.097	458.266	623.232	822.746
43.2198	268.173	457.708	696.471	905.823	1080.18	1294.06	1482.12	1607.88		181.843	492.307	355.17	337.19	404.71	308.909	446.054	487.206	615.866		181.843	296.956	492.307	626.63	830.518
43.6414	273.339	461.397	698.052	911.305	1113.7	1307.45	1523.23	1736.49		186.912	494.15	359.827	339.034	408.051	309.83	552.96	488.794	707.341		186.912	342.943	494.15	663.75	848.838
45.328	275.658	470.463	699.844	912.464	1124.45	1323.37	1574.67	1759.26		276.71	505.843	406.947	365.53	411.494	664.851	564.512	493.286	727.629		193.766	348.934	505.843	690.509	857.408
45.6443	282.193	471.096	706.485	916.259	1009.34	1329.27	1461.78	1671.87		288.691	506.362	416.19	393.869	411.552	753.734	607.622	496.013	754.528		89.792	355.17	506.362	726.08	872.723						Zinc	200	400	600	800	1000	1200	>1200
46.4876	295.265	477.104	729.255	929.33	1029.47	1351.93	1427.52	1601.66		310.694	515.475	432.474	396.346	428.896	814.381	610.157	524.333	774.054		114.392	359.827	515.475	758.566	927.418							32	47	69	38	22	9	6	223
48.4905	330.262	500.401	741.588	929.857	1051.93	1355.94	1444.49	1647.94		311.386	537.709	449.809	400.032	431.725	814.464	675.277	614.65	790.765		125.102	337.19	537.709	760.493	824							14.3498	21.0762	30.9417	17.0404	9.86547	4.03587	2.69058
49.4392	335.533	501.666	745.91	937.658	1052.03	1373.97	1420.56	1607.67		420.954	577.037	458.539	437.133	502.099	822.746	683.021	674.093	824		162.254	339.034	577.037	775.584	826.01
55.9749	344.704	513.999	746.226	958.741	1063.84	1384.61	1528.4	1696.64		456.147	593.408	460.817	448.243	543.181	830.518	696.07	677.491	826.01		162.772	365.53	593.408	677.453	833.261						All neuorns	200	400	600	800	1000	1200	>1200
56.0803	345.02	515.159	765.095	966.542	1017.35	1205.2	1535.99			522.042	1049.88	469.036	468.23	543.226	848.838	1928.68	732.154	833.261		196.947	393.869	406.947	681.254	877.446							156	363	356	227	151	94	87	1434
56.5019	346.391	515.475	775.11	968.966	1019.67	1206.78				540.819		473.29	475.558	556.141	857.408	2747.29	881.856	877.446		94.464	396.346	416.19	781.632	887.36							10.8787	25.3138	24.8257	15.8298	10.53	6.55509	6.06695
58.0832	356.932	530.76	610.242	973.815	1058.04	1272.77				541.51		478.141	494.381	566.163	872.723		1043.54	887.36		97.056	249.12	432.474	664.851	889.376
59.6644	365.26	534.555	611.402	980.983	1103.47	1215				548.883		513.05	505.165	580.954	927.418		1050.8	889.376		109.555	252.634	449.809	753.734	963.514
61.2456	370.425	540.036	620.678	802.939	1108.43	1229.13				620.813		522.18	518.746	677.453	1299.57		1161.56	963.514		115.891	270.835	458.539	607.622
61.5618	373.587	542.039	621.732	803.677	1118.13	1266.13				629.357		524.057	520.947	681.254			1299.97	1040.25		118.022	201.542	460.817	610.157
62.6159	378.542	581.886	637.544	809.264	1143.21	1211.31				715.622		553.331	568.282	781.632			1369.33	1461.73		152.179	213.581	469.036	675.277
64.3026	385.499	587.578	651.354	818.751	1145.43	1215.95				767.405		574.307	623.232	864.922			1489.94			153.274	277.747	473.29	683.021
67.9921	385.605	588	670.223	880.418	1162.93	1216.06				804.307		616.205	626.63	873.043			1708.36			159.667	303.84	478.141	696.07
68.4137	386.132	591.057	678.761	905.401	1187.07	1238.51				806.899		632.621	663.75				3965.76			163.411	308.909	513.05	614.65
73.052	388.451	407.636	680.975	924.376	1004.7	1248.73				1004.83		645.04	690.509							129.312	309.83	522.18	674.093
75.0548	395.408	411.115	702.795	932.387	1010.08	1274.03				1115.42		694.205	726.08							156.154	233.165	524.057	677.491
78.0064	399.625	411.536	718.818	937.869	1011.34	1281.1				1150.73		736.145	758.566							159.84	262.195	553.331	732.154
78.6389	205.979	423.975	722.719	943.772	1025.47	1281.73						952.033	760.493							166.234	299.174	574.307	607.814
79.166	213.569	433.146	726.619	985.094	1031.27	1283.73						953.999	775.584								336.154	400.032	615.866
82.223	220.843	433.673	727.252	801.674	1035.27	1326.64						1052.14	1470.87								346.694	437.133	707.341
82.4338	237.709	433.779	732.522	804.731	1040.54	1399.58							1667.87								367.546	448.243	727.629
83.0663	259.74	447.061	736.844	806.945	1064.15	1226.49															370.042	468.23	754.528
83.6988	261.427	447.693	737.793	819.173	1081.87	1212.37															390.029	475.558	774.054
89.602	264.168	448.431	741.377	819.594	1083.13	1259.91															227.405	494.381	790.765
90.8669	269.755	452.332	781.962	826.868	1100.73	1270.87															227.923	505.165
95.6106	275.447	455.072	783.964	828.554	1107.38	1210.05															298.138	518.746
96.243	278.188	457.602	784.491	864.29	1118.13	1211.84															353.722	520.947
96.5593	280.085	461.924	793.03	865.239	1126.45	1365.95															358.227	568.282
99.0892	280.507	463.716	793.557	873.672	1133.2	1382.82															370.771	404.71
99.1946	291.997	467.722	615.618	881.051	1137	1217.53															207.533	408.051
108.155	301.168	470.568	621.627	888.957	1000.27	1233.98															211.622	411.494
114.374	301.8	492.178	630.798	899.498	1002.07	1239.04															246.528	411.552
115.428	305.174	496.606	632.59	928.592	1011.76	1243.99															264.326	428.896
115.745	306.122	500.295	636.068	949.043	1019.35	1275.93																431.725
116.272	320.142	514.526	647.242	953.997	1024.73	1284.68																502.099
120.594	330.789	521.273	647.875	969.915	1037.06	1303.02																543.181
128.289	333.635	528.019	648.613	985.2	1044.97	1338.02																543.226
130.819	333.741	528.546	649.983	991.736	1063.31																	556.141
137.671	343.439	528.546	653.462	999.009	1006.39																	566.163
140.201	345.547	534.344	660.524	832.666	1009.87																	580.954
146.525	349.342	537.085	663.476	832.666	1014.93																	407.232
152.429	355.245	542.777	687.405	845.421	1021.57																	424.915
156.645	362.73	571.239	691.622	871.774	1021.99																	446.054
162.759	363.889	572.504	696.471	877.994	1027.79																	552.96
164.762	376.644	583.678	697.419	879.153	1037.17																	564.512
166.027	380.545	401.944	722.824	889.168	1043.28																	400.051
187.005	382.442	402.892	734.42	904.98	1043.39																	423.59
195.227	386.237	409.639	743.274	927.538	1049.5																	428.832
195.438	386.237	410.588	762.144	941.453	1057.2																	445.709
103.938	387.397	415.015	766.255	814.64	1060.89																	487.206
129.027	388.662	416.386	775.742	832.666	1075.64																	488.794
172.668	399.414	422.078	779.748	842.469	1087.24																	493.286
188.269	212.409	427.243	792.503	849.743	1087.66																	496.013
193.119	222.951	433.252	600.122	861.654	1135.94																	524.333
20.0287	232.649	434.2	604.233	895.492	1147.33																	494.221
20.4503	248.988	446.534	609.082	906.561	1162.4
20.5557	268.595	447.799	614.986	926.59	1165.04
24.1398	273.971	457.392	624.367	963.801	1172.2
25.6156	275.131	458.867	633.328	973.288	1017.35
26.6698	292.102	459.605	653.883	980.245	1036.43
37.3166	293.473	461.714	657.678	806.945	1076.91
38.3707	300.536	471.412	658.416	812.215	1077.02
41.0061	308.125	472.044	699.212	817.908	1134.47
57.5561	324.781	473.836	707.539	819.067	1150.17
59.5589	336.165	474.363	708.172	828.765	1158.08
67.3596	344.599	485.959	714.075	861.338	1161.24
162.759	349.342	487.435	714.496	865.239	1163.24
26.1427	351.556	488.173	723.668	870.088	1172.52
58.3994	360.2	494.497	729.044	872.512	1174.84
133.454	380.018	496.184	729.676	879.891	1003.01
149.899	393.3	499.03	731.152	884.74	1016.4
156.751	217.785	499.452	740.428	887.165	1032.64
157.594	224.005	509.888	740.534	893.7	1087.03
171.825	228.749	514.315	740.745	901.712	1090.72
176.569	238.13	519.164	752.129	904.136	1100.21
188.902	239.29	520.64	758.665	908.88	1102.1
190.905	242.769	531.603	759.403	921.003	1117.6
194.911	245.509	533.817	759.719	934.074	1132.04
70.1004	246.036	546.466	765.939	934.496	1143.43
112.793	246.88	548.891	778.588	943.772	1168.2
122.913	254.048	561.646	779.432	956.738	1175.79
131.557	263.641	569.552	791.343	970.758
131.873	270.387	573.242	791.87	975.08
136.827	271.441	580.094	792.503	975.291
144.839	273.022	580.726	794.822	982.881
158.648	281.139	584.099	601.493	808.104
165.711	291.997	585.891	615.091	810.634
166.343	293.051	587.051	616.883	839.939
176.674	307.809	590.108	617.094	844.894
180.574	307.809	594.114	627.741	852.484
183.631	308.02	400.046	632.168	854.803
184.264	315.399	400.257	653.462	866.398
187.426	323.2	400.679	662.844	868.612
189.64	323.41	402.576	665.268	884.74
193.857	325.308	405.633	681.713	913.202
194.911	331.949	406.687	687.721	947.145
197.23	333.741	408.69	733.998	950.624
197.651	334.479	411.958	734.631	953.048
199.654	340.277	412.169	737.266	967.174
132.084	341.331	417.229	737.688	805.68
137.987	342.385	417.334	743.802	821.492
155.169	347.972	439.366	745.699	826.973
172.141	349.975	444.531	757.189	835.09
173.09	351.45	444.742	759.298	835.723
174.566	352.61	446.323	763.936	838.147
183.842	357.775	448.642	775.847	840.361
186.372	363.889	448.748	785.019	843.312
197.757	366.841	449.275	790.922	845.21
96.0322	367.684	451.172	600.544	869.982
113.847	374.325	453.175	604.971	913.518
129.976	382.548	453.702	610.98	916.259
148.95	384.234	459.078	618.464	917.524
165.711	385.288	459.5	621.838	926.063
167.081	385.394	460.659	629.955	979.191
173.195	389.505	461.714	630.692	983.092
180.047	391.192	473.204	633.328	988.468
199.127	392.351	474.152	641.655	992.473
201.552	204.187	474.363	641.761	994.265
134.298	213.569	474.785	642.393	994.476
146.525	221.369	484.694	670.75	805.047
163.919	224.005	496.711	673.701	811.794
171.509	227.484	497.027	683.61	813.902
179.415	227.905	497.449	690.778	826.973
97.6134	229.908	498.503	700.055	828.976
108.155	231.279	500.717	706.907	831.611
131.978	232.122	504.512	708.383	842.258
149.477	235.495	505.777	715.972	849.743
152.007	238.552	505.882	720.4	865.344
153.272	241.504	512.101	722.93	865.555
167.503	242.558	512.418	725.143	880.945
173.933	244.877	517.267	743.591	886.848
181.101	247.407	522.116	747.807	890.222
183.631	253.099	522.643	755.186	918.157
185.74	253.205	526.543	756.135	926.695
189.429	256.894	531.182	770.155	927.327
190.694	259.846	537.295	795.138	959.584
191.327	270.176	537.506	612.772	966.858
195.227	275.763	538.877	614.88	979.929
195.332	285.567	550.261	631.746
195.438	286.621	554.162	635.541
196.07	287.359	555.532	642.71
196.808	292.946	561.646	646.926
197.124	295.686	565.441	651.67
	299.06	565.968	664.109
	311.604	568.814	685.402
	314.345	572.609	710.912
	324.57	575.245	713.232
	325.519	575.772	751.181
	329.103	578.302	769.628
	329.313	585.364	772.474
	331.633	585.786	783.332
	339.117	401.206	796.825
	343.65	402.049	797.141
	350.818	410.377	611.612
	357.775	410.799	613.51
	359.356	412.064	618.886
	360.516	413.329	625.316
	367.579	413.75	626.159
	375.063	416.386	641.339
	379.807	417.334	651.564
	395.303	421.867	652.408
	396.779	423.87	661.262
	200.814	426.822	663.898
	203.976	427.243	669.485
	208.825	429.246	669.485
	209.669	431.46	672.858
	210.512	432.303	676.653
	212.409	433.252	680.448
	212.515	433.568	700.898
	213.569	433.673	702.901
	213.885	434.306	706.063
	216.415	436.414	708.699
	222.529	437.152	712.494
	223.162	447.483	724.195
	224.427	452.332	732.101
	224.848	452.648	732.628
	225.059	466.984	738.531
	225.902	467.933	746.542
	229.065	469.093	747.702
	232.227	470.358	776.48
	232.965	474.996	780.064
	234.863	475.207	793.873
	237.603	476.366	602.336
	239.185	477.209	616.567
	243.717	479.318	617.094
	247.723	480.793	617.305
	249.515	481.426	623.735
	253.942	481.848	624.157
	256.367	486.802	626.37
	260.689	489.121	626.476
	260.794	499.241	627.108
	262.586	500.401	627.214
	265.327	501.876	627.635
	269.122	506.831	631.219
	277.45	507.674	633.538
	278.504	519.481	644.502
	278.715	522.538	648.086
	285.461	524.54	651.775
	286.41	536.663	659.997
	286.41	538.244	670.117
	292.946	538.56	673.912
	295.159	556.27	676.02
	295.897	558.589	680.659
	300.219	558.694	684.77
	305.174	565.336	688.354
	309.39	568.814	688.67
	312.236	573.452	691.2
	314.134	581.886	702.374
	320.775	594.746	716.499
	331.844	408.69	752.235
	335.533	413.434	778.694
	339.644	421.34	786.494
	346.601	423.659	789.657
	350.923	425.978	792.187
	352.188	434.938
	357.881	441.685
	358.935	443.372
	360.622	444.215
	363.889	448.326
	364.522	450.54
	370.109	452.648
	373.798	456.337
	375.59	461.187
	379.174	466.352
	384.761	468.776
	386.659	470.568
	399.308	470.885
	207.139	472.887
	208.931	472.993
	209.879	473.52
	212.936	475.207
	214.412	476.682
	214.412	498.292
	226.64	502.825
	226.851	507.147
	232.965	507.252
	235.6	511.258
	237.498	513.788
	252.361	517.688
	261.532	517.899
	262.165	525.805
	263.113	549.207
	264.273	549.313
	266.171	550.367
	268.49	560.065
	268.806	571.871
	268.806	580.937
	272.284	583.151
	272.917	594.324
	276.501	401.733
	280.823	405.528
	281.666	411.326
	300.114	415.542
	302.96	422.71
	303.487	432.303
	303.803	434.2
	304.12	438.733
	306.544	440.842
	306.755	445.269
	307.809	447.588
	310.234	450.329
	312.236	456.232
	322.778	467.406
	323.094	469.198
	323.727	479.845
	326.784	480.477
	328.997	486.486
	335.006	487.645
	341.014	488.383
	346.601	491.757
	352.188	504.195
	355.667	511.153
	361.254	515.475
	361.359	525.173
	364.522	539.087
	366.419	540.774
	370.214	540.88
	370.741	543.093
	371.163	545.518
	374.431	554.478
	383.075	557.008
	393.932	579.039
	396.779	580.41
	201.13	594.641
	202.711	596.96
	216.52	401.522
	217.469	462.662
	217.996	464.349
	229.486	467.195
	235.6	469.303
	248.461	481.953
	251.94	488.278
	252.467	491.019
	253.31	507.147
	254.786	520.851
	256.472	528.019
	259.213	531.709
	260.584	540.985
	262.27	544.464
	264.062	546.783
	272.706	554.689
	273.971	561.225
	275.763	565.652
	279.031	568.814
	282.51	575.245
	287.57	575.982
	288.518	590.319
	289.362	591.162
	291.154	401.733
	293.473	403.103
	298.533	404.052
	300.641	404.368
	304.014	405.95
	304.12	408.585
	304.33	408.585
	304.33	415.858
	313.818	420.391
	315.926	421.235
	318.034	424.292
	318.245	424.924
	318.456	432.409
	320.459	435.676
	320.986	436.203
	321.091	438.944
	324.781	442.739
	325.519	445.374
	326.889	448.431
	327.522	450.645
	335.744	454.756
	336.165	458.867
	347.866	461.819
	349.658	462.452
	350.607	466.141
	351.556	467.195
	355.772	474.469
	359.356	492.495
	360.305	495.235
	360.411	498.925
	361.359	501.244
	362.941	503.352
	364.416	504.301
	369.055	504.828
	370.109
	382.231
	382.653
	386.553
	391.824
	392.351
	396.884

## Sheet: Fig1 F 
													Panal Fig1 F statistical data
Panal Fig1 F Raw data													Table Analyzed	Zinc in aged mice
	6-8W	Total Area	Zinc ions Intensity				2 years old	Total Area	Zinc ions Intensity				Column B	24 m
	image 1	76888	6711.3	0.0872867	0.852992		image 1	85538	12786.4	0.149482	1.46079		vs.	vs.
	image 2	73449	6321.6	0.0860679	0.841082		image 2	118343	16460	0.139087	1.3592		Column A	2 m
	image 3	95200	9317	0.0978676	0.956393		image 3	65377	9763.27	0.149338	1.45938
	image 4	82814	8784.17	0.106071	1.03656		image 4	75589	11914.3	0.15762	1.54031		Unpaired t test
	image 5	77842	7956.3	0.102211	0.998836		image 5	59085	9925.26	0.167983	1.64158		P value	<0.0001
	image 6	69328	8744.05	0.126126	1.23254		image 6	63740	11133.2	0.174666	1.70689		P value summary	****
	image 7	68023	7963.4	0.117069	1.14404		image 7	76729	10636.2	0.13862	1.35464		Significantly different (P < 0.05)?	Yes
	image 8	63532	7435.2	0.117031	1.14366		image 8	81464	10987.5	0.134876	1.31804		One- or two-tailed P value?	Two-tailed
	image 9	121006	9867.34	0.0815442	0.796875		image 9	63713	8234.7	0.129247	1.26304		t, df	t=7.103, df=18
	image 10	75325	7684.8	0.102022	0.996989		image 10	74484	12657.6	0.169937	1.66068
													How big is the difference?
				0.10233							1.47645		Mean of column A	1
													Mean of column B	1.476
													Difference between means (B - A) ± SEM	0.4765 ± 0.06708
													95% confidence interval	0.3355 to 0.6174
													R squared (eta squared)	0.737
													F test to compare variances
													F, DFn, Dfd	1.168, 9, 9
													P value	0.8212
													P value summary	ns
													Significantly different (P < 0.05)?	No
													Data analyzed
													Sample size, column A	10
													Sample size, column B	10

## Sheet: Fig1 G
	Panal Fig1G Raw data							Panal Fig1G statistical data
	0.1021	0.5772	0.9656	1.264	1.4744	1.7406		Table Analyzed	Zinc concentration in young and old mice
	0.3226	0.331	0.3578	0.3807	0.4032	0.3667
								Column B	Aged
					补充			vs.	vs.
	6-8W mice	1	2		3			Column A	Young
	吸光值	0.3226	0.331		0.3083
	锌离子浓度	0.630163	0.682729		0.540676			Unpaired t test with Welch's correction
	锌离子浓度/体积	0.0126033	0.0136546		0.0108135			P value	0.0056
	锌离子水平	0.824051	0.892791		0.707031			P value summary	**
								Significantly different (P < 0.05)?	Yes
	2 years old mice	1	2	3	4			One- or two-tailed P value?	Two-tailed
	吸光值	0.3578	0.3807	0.4032	0.3667			Welch-corrected t, df	t=4.742, df=4.835
	锌离子浓度	0.850438	0.993742	1.13454	0.906133
	锌离子浓度/体积	0.0170088	0.0198748	0.0226909	0.0181227			How big is the difference?
	锌离子水平	1.1121	1.2995	1.48362	1.18493	ng/L		Mean of column A	0.808
								Mean of column B	1.27
								Difference between means (B - A) ± SEM	0.4621 ± 0.09745
								95% confidence interval	0.2090 to 0.7152
								R squared (eta squared)	0.823
								F test to compare variances
								F, DFn, Dfd	2.973, 3, 2
								P value	0.5235
								P value summary	ns
								Significantly different (P < 0.05)?	No
								Data analyzed
								Sample size, column A	3
								Sample size, column B	4

## Sheet: Fig1 H
	Panal Fig1H Raw data									Panal Fig1H statistical data
	<>	2	3	4	5	6	7			Table Analyzed	Zinc concentration in human CSF
	B	0.1037	0.4501	0.7319	0.9865	1.1071	1.1447
	C	0.0996	0.0929	0.092	0.1002	0.0954				Column B	Aged
	D	0.1292	0.1078	0.0985	0.0957	0.1013	0.0983			vs.	vs.
										Column A	Young
										Unpaired t test
	吸光值									P value	<0.0001
	Young	Patient 2	Patient 4	Patient 5	Patient 6	Patient 11				P value summary	****
		0.059	0.0523	0.0514	0.0596	0.0548				Significantly different (P < 0.05)?	Yes
										One- or two-tailed P value?	Two-tailed
	Old	Patient 1	Patient 3	Patient 7	Patient 8	Patient 9	Patient 10			t, df	t=7.887, df=9
		0.0886	0.0672	0.0579	0.0551	0.0607	0.0577
										How big is the difference?
	锌含量									Mean of column A	0.4123
	Young	Patient 2	Patient 4	Patient 5	Patient 6	Patient 11				Mean of column B	0.792
		0.345386	0.282298	0.273823	0.351036	0.305838				Difference between means (B - A) ± SEM	0.3798 ± 0.04815
										95% confidence interval	0.2708 to 0.4887
	Old	Patient 1	Patient 3	Patient 7	Patient 8	Patient 9	Patient 10			R squared (eta squared)	0.8736
		0.813258	0.611751	0.524181	0.497815	0.550546	0.522298
										F test to compare variances
	/体积									F, DFn, Dfd	66.22, 5, 4
	Young	Patient 2	Patient 4	Patient 5	Patient 6	Patient 11				P value	0.0012
		0.00690772	0.00564595	0.00547646	0.00702072	0.00611676				P value summary	**
										Significantly different (P < 0.05)?	Yes
	Old	Patient 1	Patient 3	Patient 7	Patient 8	Patient 9	Patient 10
		0.0162652	0.012235	0.0104836	0.00995631	0.0110109	0.010446			Data analyzed
										Sample size, column A	5
	锌离子水平									Sample size, column B	6
	Young	Patient 2	Patient 4	Patient 5	Patient 6	Patient 11
		0.451654	0.369155	0.358073	0.459042	0.399938
	Old	Patient 1	Patient 3	Patient 7	Patient 8	Patient 9	Patient 10
		1.06348	0.799975	0.685461	0.650983	0.719938	0.682998
	三次重复取均值
	Young	Patient 2	Patient 4	Patient 5	Patient 6	Patient 11
		0.409907	0.453916	0.435055	0.376587	0.409279
		0.451654	0.369155	0.358073	0.459042	0.399938
		0.430781	0.411535	0.396564	0.417815	0.404608
	Old	Patient 1	Patient 3	Patient 7	Patient 8	Patient 9	Patient 10
		0.729912	0.873882	0.703507	0.681502	1.11216	0.800325
		1.06348	0.799975	0.685461	0.650983	0.719938	0.682998
		0.896696	0.836929	0.694484	0.666243	0.916047	0.741662	ng/L

## Sheet: Fig1J
Panal Fig1J Raw data												Panal Fig1J statistical data
Control	Total Area	Zinc ions Intensity				Dry skin side	Total Area	Zinc ions Intensity				Table Analyzed	Average intensity of Zinc ions in spinal cord-内侧
image 1	56892	3563.07	0.0626287	0.94037		image 1	56734	4368.24	0.0769951	1.15504
image 2	64387	3054.75	0.0474436	0.712366		image 2	81653	7653.92	0.0937372	1.4062		Column B	Ipsi
image 3	45835.4	3765.32	0.0821487	1.23346		image 3	47635	4267.83	0.0895944	1.34405		vs.	vs.
image 4	56532	4278.83	0.0756886	1.13647		image 4	69532	4354.92	0.0626319	0.939572		Column A	Contra
image 5	50654	4963.82	0.0979946	1.47139		image 5	50873	4034.23	0.0793	1.18962
image 6	46530	2765.83	0.0594419	0.892521		image 6	50004	3765.4	0.075302	1.12964		Unpaired t test
image 7	54876.9	2768.34	0.0504463	0.757453		image 7	53876	4304.21	0.079891	1.19849		P value	0.0889
image 8	50573	3876.72	0.0766559	1.15099		image 8	49821	4372.93	0.0877728	1.31672		P value summary	ns
image 9	43653	3056.82	0.0700254	1.05143		image 9	40487	3285.65	0.0811532	1.21742		Significantly different (P < 0.05)?	No
image 10	59764	3576.96	0.0598514	0.89867		image 10	53678	3300.43	0.0614857	0.922378		One- or two-tailed P value?	Two-tailed
image 11	52784.7	2653.98	0.0502793	0.754945		image 11	49862	3004.72	0.0602607	0.904001		t, df	t=1.788, df=20
			0.0666004
												How big is the difference?
												Mean of column A	1
												Mean of column B	1.157
												Difference between means (B - A) ± SEM	0.1566 ± 0.08759
												95% confidence interval	-0.02606 to 0.3393
												R squared (eta squared)	0.1379
												F test to compare variances
												F, DFn, Dfd	1.850, 10, 10
												P value	0.3465
												P value summary	ns
												Significantly different (P < 0.05)?	No
												Data analyzed
												Sample size, column A	11
												Sample size, column B	11

## Sheet: Fig1 K
Panal Fig1K Raw data												Panal Fig1K statistical data
Control	Total Area	Zinc ions Intensity				Dry skin side	Total Area	Zinc ions Intensity				Table Analyzed	Average intensity of Zinc ions in spinal cord
image 1	69892	3896.01	0.0557432	0.869087		image 1	59877	5632.83	0.0940734	1.46669
image 2	94889	4045.88	0.042638	0.664764		image 2	97634	8945.23	0.09162	1.42844		Column B	Ipsi
image 3	50684.5	3894.73	0.0768426	1.19805		image 3	50435	4852.81	0.0962191	1.50014		vs.	vs.
image 4	63725	4883.6	0.0766355	1.19482		image 4	74831	6273.72	0.0838385	1.30712		Column A	Contra
image 5	59867.2	5367.72	0.0896604	1.39789		image 5	53872	4953.21	0.0919441	1.43349
image 6	50345	2849.44	0.0565983	0.882418		image 6	50274	4976.3	0.0989836	1.54324		Unpaired t test
image 7	60054.8	3082.63	0.0513303	0.800285		image 7	60072	5321.4	0.0885837	1.3811		P value	0.0014
image 8	54673	4067.35	0.0743941	1.15987		image 8	40073	6384.93	0.159332	2.48414		P value summary	**
image 9	45672	3476.32	0.0761149	1.1867		image 9	42783	4082.3	0.0954187	1.48766		Significantly different (P < 0.05)?	Yes
image 10	65473	3765.32	0.0575095	0.896625		image 10	56387	4065.32	0.0720968	1.12405		One- or two-tailed P value?	Two-tailed
image 11	59834.9	2873.93	0.048031	0.748846		image 11	54678	3987.32	0.0729237	1.13695		t, df	t=3.706, df=20
			0.0641362
												How big is the difference?
												Mean of column A	0.9999
												Mean of column B	1.481
												Difference between means (B - A) ± SEM	0.4812 ± 0.1298
												95% confidence interval	0.2104 to 0.7521
												R squared (eta squared)	0.4072
												F test to compare variances
												F, DFn, Dfd	2.354, 10, 10
												P value	0.193
												P value summary	ns
												Significantly different (P < 0.05)?	No
												Data analyzed
												Sample size, column A	11
												Sample size, column B	11

## Sheet: Fig 1L
	Panal Fig1L Raw data								Panal Fig1L statistical data
	0	1	2	4	6	8	10		Table Analyzed	ZInc concentration in dry skin model
	0.1056	0.4377	0.7257	0.974	1.2669	1.5218	1.7375
	0.309	0.3088	0.3096	0.3093	0.3098	0.3112	0.3083		Column B	Dry skin
									vs.	vs.
									Column A	Con
		1	2	3
	Control mice								Unpaired t test
	吸光值	0.309	0.3088	0.3096					P value	0.1924
	锌离子 nmole	0.177648	0.176357	0.181524					P value summary	ns
	锌离子浓度/体积	0.00888242	0.00881783	0.00907622		nmol/L			Significantly different (P < 0.05)?	No
	锌离子水平	0.580768	0.576545	0.59344		ng/L			One- or two-tailed P value?	Two-tailed
									t, df	t=1.566, df=4
									How big is the difference?
									Mean of column A	0.5836
	Dry skin model mice	1	2	3					Mean of column B	0.604
	吸光值	0.3093	0.3098	0.3112					Difference between means (B - A) ± SEM	0.02041 ± 0.01304
	锌离子	0.179586	0.182817	0.19186					95% confidence interval	-0.01578 to 0.05661
	锌离子浓度/体积	0.00897932	0.00914083	0.00959302		nmol/L			R squared (eta squared)	0.38
	锌离子水平	0.587104	0.597664	0.62723		ng/L
									F test to compare variances
									F, DFn, Dfd	5.596, 2, 2
									P value	0.3032
									P value summary	ns
									Significantly different (P < 0.05)?	No
									Data analyzed
									Sample size, column A	3
									Sample size, column B	3

## Sheet: Fig 1N
	Panal Fig1N Raw data							Panal Fig1N statistical data
	Average intensity	Control side	Ligation side		Control side	Ligation side		Table Analyzed	Ligation model-Average intensity of zinc in spinal cord
		1.4028	1.03747		0.998712	0.738617
		1.42551	0.869091		1.01488	0.618744		Column B	Ligation
		1.53369	1.00577		1.0919	0.716048		vs.	vs.
		1.33043	1.05808		0.947187	0.753294		Column A	Contra
		1.26448	0.843655		0.900236	0.600635
		1.44367	0.853574		1.02781	0.607696		Unpaired t test
		1.51759	1.04148		1.08044	0.741475		P value	<0.0001
		1.3066	0.999729		0.930223	0.711751		P value summary	****
		1.41671	0.975381		1.00861	0.694416		Significantly different (P < 0.05)?	Yes
								One- or two-tailed P value?	Two-tailed
		1.40461						t, df	t=10.54, df=16
	Intensity (Sum)	Control side	Ligation side		Control side	Ligation side		How big is the difference?
		8634.99	6603.75		1.15555	0.883725		Mean of column A	1
		8493.18	6794.18		1.13657	0.909208		Mean of column B	0.687
		7944.63	5904.97		1.06316	0.790212		Difference between means (B - A) ± SEM	-0.3130 ± 0.02971
		7137.48	6276.23		0.95515	0.839896		95% confidence interval	-0.3760 to -0.2501
		6262.74	4862.74		0.83809	0.650739		R squared (eta squared)	0.874
		7232.41	5759.24		0.967853	0.770712
		6722.01	5007.18		0.899551	0.670069		F test to compare variances
		7470.93	5668.62		0.999772	0.758585		F, DFn, Dfd	1.122, 8, 8
		7355.32	5464.59		0.984301	0.731281		P value	0.8747
								P value summary	ns
								Significantly different (P < 0.05)?	No
								Data analyzed
								Sample size, column A	9
								Sample size, column B	9

## Sheet: Fig2 B 
Panal Fig2B Raw data												Panal Fig2B statistical data
Veh						ZX1						Table Analyzed	鞘内注射ZX1脊髓中锌离子水平
	Total area	Total intensity	Average intensity				Total area	Total intensity	Average intensity
image 02	649540	99771.1	0.153603	1.96535		image 01	365790	5706.03	0.0155992	0.199592		Column B	ZX1
image 03	384950	54738.7	0.142197	1.81941		image 02	437300	29694.8	0.0679049	0.868845		vs.	vs.
image 04	701170	78322.1	0.111702	1.42923		image 03	299900	3054.9	0.0101864	0.130335		Column A	Veh
image 05	593750	93553.8	0.157564	2.01604		image 04	109236	2058.97	0.0188488	0.241171
image 08	629060	77821.3	0.123711	1.58288		image 05	679520	96490.9	0.141999	1.81687		Unpaired t test
image 09	794640	96009.1	0.120821	1.54591		image 08	117331	3114.75	0.0265467	0.339665		P value	0.0025
image 10	720560	118722	0.164764	2.10816		image 09	493970	68264	0.138195	1.7682		P value summary	**
image 11	732980	103724	0.141511	1.81063		image 10	26410	214.2	0.00811056	0.103775		Significantly different (P < 0.05)?	Yes
image 13	661590	80625.2	0.121866	1.55927		image 11	476370	69297.7	0.14547	1.86129		One- or two-tailed P value?	Two-tailed
image 14	868170	86963.6	0.100169	1.28166		image 13	58790	4879.25	0.0829946	1.06192		t, df	t=3.205, df=45
image 15	274270	3.67359e+07	0.13394	1.71377		image 14	540640	28270	0.0522898	0.669049
image 16	1143540	1.29652e+08	0.113378	1.45067		image 15	454270	54245.7	0.119413	1.52789		How big is the difference?
image 17	319660	4.24785e+07	0.132887	1.70029		image 16	196708	4252.56	0.0216186	0.276611		Mean of column A	1.505
image 18	796780	1.17927e+08	0.148005	1.89372		image 17	166927	3866.92	0.0231653	0.296401		Mean of column B	1
image 1	598610	5.11084e+07	0.0853785	1.09242		image 18	661410	90750	0.137207	1.75556		Difference between means (B - A) ± SEM	-0.5054 ± 0.1577
image 2	256530	2.09925e+07	0.0818325	1.04705		image 19	378300	55544.4	0.146826	1.87865		95% confidence interval	-0.8229 to -0.1878
image 3	405770	3.25337e+07	0.0801777	1.02587		image 20	514150	43829.7	0.0852469	1.09074		R squared (eta squared)	0.1859
image 4	356731	2.73675e+07	0.0767174	0.9816		image 21	145908	3289.79	0.022547	0.288489
image 5	357651	2.26738e+07	0.0633966	0.81116		image 22	220160	29135.6	0.132338	1.69327		F test to compare variances
image 8	784970	9.59036e+07	0.122175	1.56323		image 23	527610	55057.4	0.104353	1.33519		F, DFn, Dfd	3.714, 20, 25
image 9	347410	3.78184e+07	0.108858	1.39284		image 24	534260	75012.7	0.140405	1.79648		P value	0.0023
image 10	484680	3.49105e+07	0.072028	0.9216					0.0781554			P value summary	**
image 11	651390	6.34363e+07	0.097386	1.24605								Significantly different (P < 0.05)?	Yes
image 13	855040	1.1145e+08	0.130345	1.66777
image 14	588420	8.01307e+07	0.136179	1.74242								Data analyzed
image 16	736520	1.01907e+08	0.138362	1.77035								Sample size, column A	26
												Sample size, column B	21

[truncated: 70 more sheets: Fig2 D , Fig2 E, Fig2 F, Fig2 G, Fig2 H, Fig2 I, Fig2 J, Fig2 K, Fig2 L, Fig2 M, Fig2 N, Fig2 O, Fig2 Q, Fig2 R, Fig2 S, Fig2 T, Fig3 A, Fig3 D, Fig3 E, Fig3 F …]
